# Supplementary material for: Flake-Shaped Nickel Hydroxide Supported on Carbon Cloth as an Electrochemical Sensor for Efficient Detection of Phosphate Under Neutral Conditions
Source: Sensors (Basel). 2025 Jan 21;25(3):597. doi: 10.3390/s25030597 (PMC11820762; doi:10.3390/s25030597)
Supplement: Supplementary file 1 [file sensors-25-00597-s001.zip]

Archive with 1 entries (1 files):
- sensors-3427791-supplementary.pdf
